# Supplementary material for: Rapid neutrophil mobilization by VCAM-1+ endothelial cell-derived extracellular vesicles
Source: Cardiovasc Res. 2022 Feb 4;119(1):236–51. doi: 10.1093/cvr/cvac012 (PMC10022859; doi:10.1093/cvr/cvac012)
Supplement: cvac012_Supplementary_Data [file cvac012_supplementary_data.zip]

Archive with 12 entries (12 files):
- 2021_12_06_Supplementary Akbar et al Neutophils.pptx
- 2022_01_05_Cardiovascular Research_Supplementary Methods.doc
- Supplementary Table 1 Akbar et al.xlsx
- Supplementary Table 10 Akbar et al.xlsx
- Supplementary Table 2 Akbar et al.xlsx
- Supplementary Table 3 Akbar et al.xlsx
- Supplementary Table 4 Akbar et al.xlsx
- Supplementary Table 5 Akbar et al.xlsx
- Supplementary Table 6 Akbar et al.xlsx
- Supplementary Table 7 Akbar et al.xlsx
- Supplementary Table 8 Akbar et al.xlsx
- Supplementary Table 9 Akbar et al.xlsx
