# Supplementary material for: Rapid neutrophil mobilization by VCAM-1+ endothelial cell-derived extracellular vesicles
Source: Cardiovasc Res. 2022 Feb 4;119(1):236–51. doi: 10.1093/cvr/cvac012 (PMC10022859; doi:10.1093/cvr/cvac012)
Supplement: cvac012_Supplementary_Data [file cvac012_supplementary_data.zip › Supplementary Table 1 Akbar et al.xlsx]

## Sheet: Sheet2
Supplementary Table 1 Akbar et al
Human	Mouse	Human and Mouse Overlap
CAMSAP1	1110025L11RIK	CAMSAP1
PTPN9	1110057P08RIK	PTPN9
SLC7A5	1700009N14RIK	SLC7A5
PIK3R2	1700019A02RIK	ADAM9
ADAM9	1700049E17RIK1	PMM1
PMM1	1700074P13RIK	SPRED1
SPRED1	1810049J17RIK	IRS1
IRS1	2210016F16RIK	CRK
CRK	2310002L09RIK	RGS3
RGS3	2310061I04RIK	RNF165
RNF165	2410002F23RIK	SLC15A4
SLC15A4	2410004P03RIK	TSC1
KANK2	2610001J05RIK	DIP2C
TSC1	2610008E11RIK	ITGA6
DIP2C	2610021A01RIK	PLXNB2
KCNAB3	2610028H24RIK	LARP6
ITGA6	2610044O15RIK8	HSPB8
PLXNB2	2610318N02RIK	PDE7B
LARP6	3110001I22RIK	TRMT9B
HSPB8	3110021N24RIK	TNFAIP8L3
PDE7B	3830417A13RIK	HOXB6
FBXO6	4921517D22RIK	NAT1
TRMT9B	4922502D21RIK	CASP9
TNFAIP8L3	4930402K13RIK	TRIM8
HOXB6	4930503B20RIK	MR1
GNE	4930507D05RIK	ESRRG
NAT1	4930544G11RIK	S1PR3
CASP9	4930563M21RIK	MDM4
TRIM8	4930564D02RIK	BRWD3
TMEM182	4931406P16RIK	RFX4
MR1	4932414N04RIK	TRPS1
ESRRG	4932429P05RIK	ARL11
S1PR3	5830411N06RIK	FAM168A
A2ML1	5830473C10RIK	CASK
MDM4	9030624G23RIK	DENND1B
BRWD3	9130230L23RIK	GRIK2
RFX4	9330159F19RIK	TBCA
TRPS1	9430015G10RIK	HOXC8
ARL11	9530003J23RIK	INPP5D
FAM168A	9930021J03RIK	CAMK2A
CASK	9930022D16RIK	GABRA4
DENND1B	9930111J21RIK1	TSC22D4
GRIK2	A1CF	MACC1
TBCA	A730061H03RIK	GABRB2
HOXC8	A930033H14RIK	RORA
INPP5D	AA792892	MAP3K2
CAMK2A	AADACL3	FGF7
GABRA4	AAED1	PI15
CD84	AAGAB	VPS13A
GGT6	AAK1	YIPF6
TSC22D4	AARS2	PNRC1
MACC1	AARSD1	MYEF2
GABRB2	AASDHPPT	KCNB1
RORA	AASS	COMMD2
MAP3K2	AATK	SHISAL1
FGF7	ABAT	MMRN1
CNTN1	ABCA1	ZDHHC15
SETD9	ABCA12	PKHD1
CHST11	ABCA13	STEAP2
PI15	ABCA15	RABL3
VPS13A	ABCA3	EBF1
YIPF6	ABCA4	ZIC5
PNRC1	ABCA5	DBNDD2
MYEF2	ABCA7	ZBTB41
KCNB1	ABCA8A	TSHZ3
COMMD2	ABCB10	TTF2
SHISAL1	ABCB11	AMFR
FXN	ABCB1A	SRSF12
TUBGCP4	ABCB1B	TECPR2
MMRN1	ABCB4	ACAN
ZDHHC15	ABCB5	RINL
PKHD1	ABCB7	NWD1
KIRREL1	ABCC12	CHRNA5
STEAP2	ABCC2	EREG
RABL3	ABCC3	TMEM41B
EBF1	ABCC4	GUCY1A2
ZIC5	ABCC5	RAB30
DBNDD2	ABCD2	L2HGDH
C5ORF47	ABCE1	TBC1D15
ZBTB41	ABCF2	TMEM56
SLC25A53	ABCG1	PPFIA2
TSHZ3	ABCG2	METTL17
TTF2	ABCG3	NCOA7
AMFR	ABCG5	SAMSN1
SRSF12	ABHD12B	MFAP4
TECPR2	ABHD13	TRIP6
ACAN	ABHD14B	SENP7
SYT10	ABHD16A	ELAVL4
ADH4	ABHD17B	SOX6
VWC2	ABHD3	SRD5A3
RINL	ABHD5	KL
NDUFS1	ABHD6	VCPIP1
NWD1	ABHD8	MAT2B
CHRNA5	ABI3BP	NFAT5
EREG	ABL1	JPH1
CCDC32	ABL2	BICD2
TMEM41B	ABLIM2	LPP
GUCY1A2	ABRA	PCBD2
RAB30	ABT1	PTPN20
WFDC13	ACACA	ATP8B1
L2HGDH	ACAD11	MMP16
LDLRAD2	ACAD9	HECTD2
DLG1	ACADL	SYNPO2
TBC1D15	ACADSB	CCL28
TMEM56	ACAN	CDCA7
SULT6B1	ACAP1	NOVA1
PPFIA2	ACAP3	SGK3
MEX3A	ACAT1	CAMK4
METTL17	ACBD3	FRYL
FAM111A	ACCS	CCR1
NCOA7	ACE	FUT9
C2CD4A	ACE2	SPAST
SAMSN1	ACER3	ARSK
MFAP4	ACMSD	MCTP1
TRIP6	ACNAT1	UBE2W
THAP3	ACO1	KCNN3
CHMP5	ACO2	RFTN2
SENP7	ACOT10	PREX2
NFIA	ACOT12	HOXB5
CCP110	ACOT3	MAPK10
ELAVL4	ACOT4	PDZD8
SOX6	ACOT7	ETV1
ZNF135	ACOXL	IDS
CHST7	ACP2	MBNL3
SRD5A3	ACPP	LONRF3
KL	ACR	CYP7B1
VCPIP1	ACSL3	EDA2R
MAT2B	ACSL4	DTD1
NFAT5	ACSL6	AMACR
F9	ACSM1	MDH1
JPH1	ACSM2	SETBP1
BICD2	ACSM4	USP14
FGD2	ACSM5	CLEC1A
LPP	ACTA1	PLCB1
PCBD2	ACTA2	GLYAT
PTPN20	ACTBL2	MGAT3
ATP8B1	ACTN2	TRPC5
MMP16	ACTN4	JARID2
HECTD2	ACTR10	DYRK2
SYNPO2	ACTR1B	ERGIC2
CCL28	ACTR2	ADGRB3
CDCA7	ACTR5	TERB2
NOVA1	ACVR1B	ARL5A
C8ORF44-SGK3	ACVR1C	GRIK1
SGK3	ACVR2A	CELF2
CAMK4	ACVR2B	AP3B1
FRYL	ACYP2	SLC7A14
CCR1	ADAD1	GABRA1
NUP43	ADAL	CCDC186
FUT9	ADAM12	HOXB2
SPAST	ADAM1A	BLZF1
CALHM1	ADAM21	HOXA13
ARSK	ADAM22	SCEL
MCTP1	ADAM28	NFXL1
UBE2W	ADAM3	CNOT4
KCNN3	ADAM30	KMT5A
HNMT	ADAM34	RECK
RFTN2	ADAM7	WDHD1
PREX2	ADAM9	PDLIM5
HOXB5	ADAMDEC1	RASA2
MAPK10	ADAMTS1	PIAS2
PROCR	ADAMTS12	CDC14B
C5ORF34	ADAMTS19	AK2
PDZD8	ADAMTS20	CHIC1
ZNF695	ADAMTS3	KRAS
ETV1	ADAMTS4	KLHL32
IDS	ADAMTS5	ABCA5
SPATA2	ADAMTS6	SRFBP1
MBNL3	ADAMTS7	GRM8
TET2	ADAMTS8	PTPN12
LONRF3	ADAMTSL1	RP2
HPS5	ADAMTSL5	KAT2B
CYP7B1	ADAP2	EIF4A2
ZNF703	ADAR	CSF1
NCAN	ADARB1	DGKI
EDA2R	ADARB2	PWWP2A
SLC49A4	ADAT2	IKZF2
DTD1	ADCY1	RBM41
DHX35	ADCY10	AHR
AMACR	ADCY3	PHKB
MDH1	ADCY4	WASHC4
SETBP1	ADCY6	REPS2
CCDC13	ADCY8	SP5
USP14	ADCYAP1	PAX2
CLEC1A	ADD1	CHURC1
PLCB1	ADD2	TMEM33
RGR	ADGB	SLC41A2
GLYAT	ADGRA1	PEX13
MGAT3	ADGRB3	HYDIN
TRPC5	ADGRE1	PPP1R10
JARID2	ADGRF5	PMS1
DYRK2	ADGRV1	ARID2
ERGIC2	ADH7	TCHH
PSMA1	ADIPOQ	DLL4
ADGRB3	ADNP2	SSBP3
TERB2	ADO	TRAF6
ARL5A	ADPRHL1	PRPF8
ZNF687	ADRA1A	SEMA6D
GRIK1	ADRB3	CSF2RA
RWDD4	ADSL	PF4
CELF2	ADSSL1	GMPPB
SH3BGR	ADTRP	TEP1
AP3B1	AEBP2	THRB
SLC7A14	AF366264	PTGS2
GABRA1	AF529169	GINS1
CCDC186	AFAP1L1	BCAP29
HOXB2	AFDN	DENND6A
BLZF1	AFF1	KIF14
HOXA13	AFF2	NRG1
MCHR2	AFF3	ICK
SCEL	AFF4	CTNNA3
WRB-SH3BGR	AFG3L2	KLHL7
QPRT	AGAP1	UBA3
NFXL1	AGAP3	MBLAC2
CNOT4	AGBL1	MED11
KMT5A	AGBL2	CACNB4
QRSL1	AGBL3	ZBTB20
GASK1B	AGGF1	SLC16A7
RECK	AGK	IL7
WDHD1	AGL	PLAG1
PDLIM5	AGO1	LTN1
RASA2	AGO2	PRKCA
PIAS2	AGO3	GPBP1
CDC14B	AGO4	SLIT2
AK2	AGPAT1	ARID1A
ERICH4	AGPS	ANTXR1
CHIC1	AGR3	DLK1
KRAS	AGRN	FAR2
KLHL32	AGTPBP1	TMEM65
ABCA5	AGXT	SLC26A7
SHISA3	AGXT2	ELK4
SLC2A11	AHCTF1	ELAVL3
SRFBP1	AHCYL1	EPGN
BDH2	AHCYL2	FAXC
EGFL6	AHNAK	UBN2
GRM8	AHR	PTPN4
PTPN12	AI182371	B4GALT4
RP2	AIG1	PPP6R3
KAT2B	AIM2	GABRA5
EIF4A2	AIP	ZIC1
SF3A1	AJAP1	MEF2D
CSF1	AK010878	ZKSCAN8
DGKI	AK129341	HMCN1
PWWP2A	AK2	ST8SIA3
IKZF2	AK3	GRIN2A
RBM41	AK7	TGFBI
AHR	AK9	L3MBTL4
LRRTM3	AKAP1	ARL13B
PHKB	AKAP11	PPIF
HSD11B1	AKAP13	CD2AP
FPGT	AKAP17B	TRMT10A
DCAF13	AKAP3	COLEC12
ZNF33B	AKAP5	FAM199X
FABP3	AKAP6	LARP4
WASHC4	AKAP7	MOG
GOSR1	AKAP8	PGC
REPS2	AKAP9	MSR1
SP5	AKIP1	PPARGC1A
MAATS1	AKIRIN1	COL11A1
PAX2	AKIRIN2	DAPP1
ABCD3	AKNA	NEGR1
PATE1	AKR1B10	SMCHD1
CHURC1	AKR1B7	WNT3
TMEM33	AKR1B8	USP12
SLC41A2	AKR1C12	NACC2
PEX13	AKR1D1	GSK3B
HYDIN	AKR1E1	STX17
PPP1R10	ALAD	CDK19
FGG	ALCAM	PEX5L
PMS1	ALDH16A1	TGFBR1
ARID2	ALDH1A1	DNAJB4
TCHH	ALDH1A7	LRRC3B
FMC1-LUC7L2	ALDH1B1	TANK
LUC7L2	ALDH1L1	LIN9
DLL4	ALDH2	GRB2
SSBP3	ALDH3A1	DKK1
C22ORF39	ALDH3B1	SPRY4
TRAF6	ALDH7A1	INAFM2
TRDN	ALDH9A1	MAP3K13
UTRN	ALG1	WASHC3
VWA8	ALG11	LRCH2
PRPF8	ALG13	KPNA4
SEMA6D	ALG5	UNC5D
CSF2RA	ALG6	DMBX1
JPT2	ALK	KCNV1
EPOR	ALKAL1	RGS4
C21ORF91	ALKBH3	ITGB6
ZIC2	ALKBH5	NLK
PF4	ALKBH7	ZBTB18
GMPPB	ALKBH8	ACVR2B
FNDC9	ALLC	CREB1
TEP1	ALOX12B	ENOX2
APOPT1	ALOX15	ADCYAP1
THRB	ALPI	TMX4
PTGS2	ALS2	PPP1R1C
HERC3	ALS2CL	RSBN1
EFR3A	ALX3	NHLRC2
GINS1	ALYREF	ZDHHC20
PRAMEF2	ALYREF2	CAVIN2
AIMP1	AMACR	KMT2A
BCAP29	AMD1	NDUFAF3
DENND6A	AMD2	LRRC8D
KIF14	AMDHD2	DICER1
NRG1	AMER1	IMPAD1
ICK	AMER2	UHRF1BP1L
VPS13C	AMER3	RXFP1
CTNNA3	AMFR	XIRP2
KLHL7	AMMECR1	RTN4RL1
LRRC74B	AMMECR1L	FRMPD4
UBA3	AMOT	MORC1
MBLAC2	AMOTL1	MMS22L
MED11	AMPD2	PCDH7
ANTXR2	AMPH	HPN
ODR4	ANAPC10	UBE3C
RGS5	ANAPC16	AHCTF1
PGAM4	ANAPC4	BRAT1
CACNB4	ANG	CHMP3
P2RY12	ANGPT1	MSRB3
ZBTB20	ANGPTL3	SLC6A15
ZNF333	ANK1	HMGXB4
CALHM3	ANK2	SNRPN
SLC16A7	ANK3	SOGA1
KBTBD6	ANKDD1A	CCNT2
IL7	ANKEF1	NF1
PLAG1	ANKFY1	AASDHPPT
LTN1	ANKHD1	POFUT1
PRKCA	ANKIB1	MINDY2
FSIP1	ANKLE2	DUSP28
GPBP1	ANKRD10	MAP3K7
PHF23	ANKRD12	SMS
SLIT2	ANKRD13B	MINAR1
ARID1A	ANKRD13C	CHUK
ANTXR1	ANKRD16	STARD4
FAM8A1	ANKRD17	CLEC12B
DLK1	ANKRD2	VGLL1
FAR2	ANKRD23	CCDC14
TMEM65	ANKRD26	CDK13
EXD2	ANKRD27	STRN
SLC26A7	ANKRD28	GATA3
ELK4	ANKRD29	ZFAND5
ELAVL3	ANKRD35	STK17B
EPGN	ANKRD37	PHC3
ZBTB7C	ANKRD42	TMEM266
FAXC	ANKRD44	LMO4
UBN2	ANKRD46	NR1D2
PTPN4	ANKRD50	NUDT12
B4GALT4	ANKRD52	PHLPP1
PPP6R3	ANKRD9	NHSL1
GABRA5	ANKS1	IL17D
ZIC1	ANKS1B	ASCC3
MEF2D	ANO1	BAIAP2L1
ZKSCAN8	ANO3	LACC1
HMCN1	ANO8	TFEC
TCP10L2	ANP32B	ASTN1
ST8SIA3	ANP32E	TMEM209
CYS1	ANTXR1	GALNT4
GRIN2A	ANXA1	FKTN
TGFBI	ANXA13	GRIA2
CPEB4	ANXA4	USP47
L3MBTL4	ANXA9	ZRANB1
SGPP1	AP1AR	SSX2IP
IAH1	AP1G1	CADM2
ARL13B	AP1S2	SLC35A3
PPIF	AP1S3	BMP3
CD2AP	AP2A1	FCHO2
TRMT10A	AP2S1	CADM1
COLEC12	AP3B1	DBR1
C17ORF75	AP3M1	ST8SIA4
DCDC2	AP4E1	NAPG
PNLIPRP3	AP5B1	UPRT
FAM199X	AP5M1	CACNA1A
IFI44	AP5Z1	SH3BGRL2
LARP4	APAF1	ACER3
ZNF10	APBA1	EYA4
MOG	APBA2	SLC25A15
PGC	APBA3	CEP170
CUBN	APC2	GPATCH2L
OSTF1	APCDD1	BTC
MSR1	APCS	RASSF6
PPARGC1A	APEX1	MAP2
COL11A1	APH1A	PTPN22
DAPP1	APH1B	HOMEZ
NEGR1	APH1C	ATP1A2
KRT78	APLP2	CERS6
SMCHD1	APMAP	ZKSCAN4
WNT3	APOC1	TRIL
USP12	APOD	GRM7
NACC2	APOL10B	MYBL1
LETM2	APOLD1	PLEKHB2
GSK3B	APP	HOOK3
STX17	APPL1	IREB2
CDK19	APPL2	TNS2
FAM129A	APTX	TMTC1
PEX5L	AQP11	SS18L1
TGFBR1	AQP2	EPHA5
RSPO3	ARAP2	CPED1
DNAJB4	ARAP3	CDH20
LRRC3B	ARCN1	MSH4
TANK	AREL1	MDGA2
PAN3	ARF2	FXR1
LIN9	ARF4	GNL1
GRB2	ARF6	NCK1
DKK1	ARFGEF1	HSPA4L
CTBS	ARFGEF2	PPP1R12B
SPRY4	ARFIP1	IFT57
INAFM2	ARFRP1	GRM5
MAP3K13	ARGLU1	KIRREL2
WASHC3	ARHGAP1	ZBTB1
EIF3J	ARHGAP12	POLK
LRCH2	ARHGAP18	RABGEF1
CALCB	ARHGAP19	FEM1B
KPNA4	ARHGAP20	PTPN14
UNC5D	ARHGAP21	HELZ
DMBX1	ARHGAP26	MYOZ3
KCNV1	ARHGAP27	SETD5
UGT2B17	ARHGAP32	GHR
MAN1A1	ARHGAP35	SMIM8
NXT2	ARHGAP36	EFCAB7
KIAA1549L	ARHGAP42	PANK3
GPSM1	ARHGAP5	TSHZ1
SLITRK4	ARHGAP6	E2F7
ODAPH	ARHGDIB	WIPF2
RGS4	ARHGEF12	CHAMP1
ITGB6	ARHGEF17	PCDH10
TAOK3	ARHGEF18	VAPA
NLK	ARHGEF28	ADAMTSL1
ZBTB18	ARHGEF33	DBF4
ACVR2B	ARHGEF38	PHACTR2
CREB1	ARHGEF5	ARHGAP20
ENOX2	ARHGEF6	DCAF10
ADCYAP1	ARID1A	SYT14
PRAMEF13	ARID2	MRTFB
GLE1	ARID4A	WWC1
TMX4	ARID5A	NECAB1
FAM78A	ARID5B	EFCAB11
RAB31	ARIH1	EVI2A
WDR64	ARIH2	EXOC5
PPP1R1C	ARL11	ASPH
PRAMEF14	ARL13B	SLC25A30
RSBN1	ARL14EP	SNAI2
NHLRC2	ARL2BP	MBOAT1
PRAMEF1	ARL4A	PUS10
ADGRG2	ARL4C	JAG1
ZDHHC20	ARL5A	LRRC55
CAVIN2	ARL5B	PPP2R2B
DPY19L2	ARL6	LAMTOR3
KMT2A	ARL6IP6	GCLM
NDUFAF3	ARL8A	ITGB3BP
LRRC8D	ARMC1	PTPRB
HPSE	ARMC3	SNX14
DICER1	ARMC9	OGT
OCLN	ARMCX2	MPC1
IMPAD1	ARMCX3	COL12A1
MLPH	ARNT2	RUNX1T1
EPS15	ARNTL2	DAB2IP
UHRF1BP1L	ARPC5	AP1G1
CA1	ARPP19	BAG3
RXFP1	ARPP21	COBLL1
XIRP2	ARRDC4	ABRA
PLIN1	ARSA	CHCHD3
RTN4RL1	ARSB	ADAMTS6
FRMPD4	ARSG	ANK3
USP10	ARSK	LDB1
SLC19A2	ART4	RBM26
PRXL2A	ARV1	SREK1
ZNF33A	ARVCF	STC1
MORC1	ARXES2	CHD1L
MMS22L	ASAH1	TSG101
PCDH7	ASAH2	MIPOL1
HPN	ASAP1	ATG3
UBE3C	ASB12	SPATA6
C6ORF136	ASB14	RAB11FIP2
AHCTF1	ASB17	TRAPPC13
COMMD10	ASB18	PCSK2
WDR5B	ASCC3	PCLO
BRAT1	ASF1A	SCAP
CHMP3	ASGR1	SLC7A4
MSRB3	ASH1L	PALM2
TAF9	ASIC1	AKIRIN1
GTF2F1	ASIC5	MRPL57
SLC6A15	ASPA	POU2F1
ANKRD20A1	ASPG	AASS
HMGXB4	ASPH	CALCRL
SNRPN	ASPHD1	RAB22A
LONRF2	ASPHD2	DNAH5
CCDC149	ASPM	PPAT
TNFSF4	ASRGL1	NR3C1
SOGA1	ASTE1	GLCE
CCNT2	ASTN1	NEUROG2
NF1	ASUN	PTPN11
AASDHPPT	ASXL1	TTC9
ANKRD20A4	ASXL2	GPATCH8
RNF103-CHMP3	ASXL3	CDYL2
POFUT1	ATAD1	TCEANC2
MINDY2	ATAD2	TET1
DUSP28	ATAD2B	LRP1
MAP3K7	ATAD5	ZC3H12B
ANKRD20A2	ATE1	ZFC3H1
C21ORF62	ATF1	USP45
RASEF	ATF2	TNIK
NXT1	ATF6	ANKIB1
SMS	ATF6B	FZD3
REG3G	ATF7IP	KIF13A
MINAR1	ATG10	HNRNPU
CHUK	ATG13	CRIPT
STARD4	ATG16L2	DTWD2
CLEC12B	ATG2A	SELENOI
VGLL1	ATG2B	TMEM64
CCDC14	ATG3	NFIB
CDK13	ATG4A	LPIN2
IFFO1	ATG4C	CCDC88A
STRN	ATG4D	ZBTB7B
AKAP4	ATG5	FLT1
GATA3	ATG7	EPB41L4B
ZFAND5	ATL2	FGF1
CASP3	ATM	RAPGEF3
STK17B	ATN1	FMN2
PHC3	ATP11C	ST6GALNAC5
TMEM266	ATP13A1	TMEM19
LMO4	ATP13A2	UTY
C2ORF69	ATP13A3	PHF14
TOB1	ATP1A2	MIGA1
NR1D2	ATP1A4	SLC4A10
SFRP4	ATP1B1	PRTG
NUDT12	ATP1B2	TMX1
PHLPP1	ATP1B4	SGIP1
NHSL1	ATP2A1	UMPS
IL17D	ATP2A2	SLC24A2
ASCC3	ATP2B1	LYPLAL1
BAIAP2L1	ATP2B2	IPMK
FGF2	ATP5C1	ADAMTS4
SELENOT	ATP5G1	DCLK1
LACC1	ATP5J	UBE2V2
LOC100130451	ATP5J2	TEAD1
TFEC	ATP5O	RDH11
POLR2K	ATP5S	PSD3
ASTN1	ATP6AP2	OTULIN
GAS2L3	ATP6V0A2	PDE9A
TMEM209	ATP6V1A	LZTFL1
GALNT4	ATP6V1B2	AFF4
MED14	ATP6V1C1	TMEM170B
FKTN	ATP6V1H	METTL25
KLF17	ATP7A	SMC2
AFG1L	ATP8A1	TACO1
GRIA2	ATP8B1	OTUD6B
USP47	ATP8B2	SH3TC2
ZRANB1	ATP8B5	MITF
SSX2IP	ATP9A	FAM221A
POC1B-GALNT4	ATP9B	TNFAIP3
SYS1	ATPAF1	SOCS4
DAP3	ATR	PDGFD
NSL1	ATRN	PALLD
NCAPH	ATRNL1	ATP6V1A
CADM2	ATXN1L	REV3L
C16ORF72	ATXN3	FBXO33
CEP126	ATXN7	CSNK1D
SLC35A3	ATXN7L3B	ERBIN
BMP3	AU015836	ITGB8
FCHO2	AU018091	FHL5
TMEM59	AU022751	ATXN1L
CRBN	AUNIP	XRN1
CADM1	AURKAIP1	TENT4B
DBR1	AUTS2	TLL2
C11ORF87	AVL9	STAU2
ST8SIA4	AVPR2	GCG
NAPG	AW011738	UAP1
UPRT	AW551984	TBC1D19
CACNA1A	AW822073	FBXO36
SH3BGRL2	AXIN1	DGKH
ACER3	AY358078	SLC25A24
EYA4	AZIN1	IL15
SLC25A15	B020004J07RIK	VGLL3
LRCH1	B230217C12RIK	SPATA18
CEP170	B230307C23RIK	MBTD1
GPATCH2L	B230359F08RIK	RAB27B
PLEKHH2	B2M	GNB4
BTC	B3GALNT1	HBEGF
RASSF6	B3GALT1	DNAH14
MAP2	B3GALT2	MPP7
PTPN22	B3GALT6	SYAP1
SMIM11B	B3GAT1	ALCAM
C10ORF126	B3GNT5	TMEM47
HOMEZ	B3GNT9	NRXN3
FBN2	B430305J03RIK	ZBTB6
GLIPR1	B4GALNT3	MMGT1
RO60	B4GALNT4	RBM46
ATP1A2	B4GALT4	TMEM100
CERS6	BACE2	RPS6KA6
SOX13	BACH1	UBE2H
C9ORF72	BACH2	ARHGAP32
SDHAF3	BAG3	MAN2A1
ZKSCAN4	BAG4	BZW1
IL36G	BAI3	DDR1
GFRAL	BAIAP2L1	SLMAP
TRIL	BAIAP3	PRRX1
GRM7	BAMBI	HMBOX1
SMIM11A	BAZ2B	UFSP1
ZNF148	BBOX1	PRKD1
MYBL1	BBS12	MOB1B
CRLS1	BBX	PIP4K2C
EIF4A3	BC004004	RASAL2
PLEKHB2	BC005561	TMEM135
HOOK3	BC005624	ACADL
IREB2	BC016579	SOCS6
CIAO2A	BC021891	DMXL1
TNS2	BC030500	FLRT2
TMTC1	BC049702	MBP
SS18L1	BC049715	PRKX
EPHA5	BC080695	MAP3K20
CPED1	BCAP29	DNAJB9
CDH20	BCAP31	FAM216B
MSH4	BCAR1	MAPKAPK5
MDGA2	BCAT1	LCORL
FXR1	BCHE	FZD2
GNL1	BCKDHB	CFL2
NCK1	BCL10	NAA50
GUCY1A1	BCL11A	MMAA
HSPA4L	BCL11B	PGM2L1
37681	BCL2	CSRNP3
PPP1R12B	BCL2L13	CRNKL1
PDZRN4	BCL2L2	ELAVL2
IFT57	BCL6	CTR9
GRM5	BCL6B	CYTIP
KIRREL2	BCL7A	TTC3
ZBTB1	BCL7B	FARP1
POLK	BCLAF1	VAMP4
ZNF777	BCO2	INO80D
TCTN1	BCORL1	OGFRL1
RABGEF1	BDKRB2	GIMAP8
FEM1B	BDNF	AMER2
PTPN14	BDP1	TMEM71
NUDT7	BEND4	PELI2
TTC7B	BEND6	BRD1
HELZ	BEND7	TMEM63B
MYOZ3	BET1	FSD1L
SETD5	BEX4	TMEM9B
GHR	BFAR	DOCK5
SMIM8	BFSP2	BTLA
RBM19	BHLHB9	BTAF1
RPRD1A	BHLHE40	SH3RF1
FYB1	BHLHE41	LOX
EFCAB7	BHMT	FNDC3A
PANK3	BICC1	SRRM4
TSHZ1	BICD1	NCAPG
ZNF197	BICD2	STON2
RCN2	BICRAL	DCLK2
DIP2B	BIN2	PDGFRA
ESM1	BIRC2	PNN
UBIAD1	BIRC3	YPEL2
ABHD18	BIRC5	ERAP1
E2F7	BIRC6	MS4A1
WIPF2	BIVM	HNRNPD
ZNF208	BLCAP	PHAX
TNFAIP2	BLOC1S5	RXRG
CHAMP1	BLOC1S6	ANKRD42
PCDH10	BLZF1	CNTN4
VAPA	BMP10	POF1B
PF4V1	BMP2K	CLDN11
ZNF624	BMP3	MARK1
ADAMTSL1	BMP6	SAMD8
DDIAS	BMPER	ATF6
MYD88	BMPR1B	ADAT2
ASAH2B	BMPR2	PTCHD4
DBF4	BNC1	ACSM5
PHACTR2	BNC2	DIO3
ARHGAP20	BNIP2	TMEM251
DCAF10	BNIP3L	TBX18
SYT14	BORA	CNOT6
MRTFB	BPGM	BCL11B
WWC1	BPTF	FAM84B
NECAB1	BRAT1	AAK1
EFCAB11	BRCA2	OPRK1
EVI2A	BRCC3	CLCN3
EXOC5	BRD1	TEX12
ASPH	BRD3	TCF12
SLC25A30	BRD3OS	TMPO
SNAI2	BRD4	EMB
SRGAP2B	BRD7	SPICE1
ANO5	BRD8	ERCC6
METTL15	BRINP3	TBL1XR1
DNAJC3	BRIP1	DTD2
MBOAT1	BRMS1L	GRHL2
PUS10	BROX	EXPH5
ANGPTL1	BRPF1	BHLHE41
JAG1	BRPF3	MMP20
LRRC55	BRS3	ZADH2
ZNF224	BRWD3	DYNC1I2
SNURF	BSN	SLC17A8
ZNF680	BTAF1	TRIM61
PPP2R2B	BTBD1	HMGB1
C3ORF80	BTBD10	JRKL
LAMTOR3	BTBD16	CEPT1
DPH6	BTBD7	TMEM168
GCLM	BTBD9	ZDHHC21
NLGN4Y	BTC	HIPK3
GJB2	BTD	GCC1
SMIM25	BTG1	CPNE9
ITGB3BP	BTG2	DLG5
PTPRB	BTG4	AMMECR1L
TGS1	BTLA	CDC37L1
SNX14	BTN1A1	CNTNAP2
KCNMA1	BTN2A2	CRKL
OGT	BTRC	PGBD1
MPC1	BUD23	ATN1
COL12A1	BZW1	ZBTB38
RUNX1T1	C130060K24RIK	FBN1
DAB2IP	C1GALT1	CLDN22
FMO2	C1QL3	FNTB
AP1G1	C2CD2	BRD3
TMCO4	C2CD5	TMEM245
BAG3	C3AR1	GLUD1
GPR88	C4B	TNC
COBLL1	C4BP	HMGCR
BARD1	C5AR1	CHD9
ABRA	C5AR2	SEC14L1
CHCHD3	C87414	CDH19
HRH4	C87977	IGF2BP2
ADAMTS6	C8B	GLRB
ZNF354C	C9	GTF2A1
ZNF407	CAB39L	KLHL41
ANK3	CABLES2	ETS2
EBPL	CABP2	TRAF3
LDB1	CABP4	TNKS2
C2	CACNA1A	HECW2
RBM26	CACNA1B	TMEM189
SREK1	CACNA1C	BTBD1
AGTR2	CACNA1E	CXADR
STC1	CACNA1G	PLSCR4
CHD1L	CACNA1I	NCALD
TSG101	CACNA1S	SGCB
SPOUT1	CACNA2D1	ANKRD29
MIPOL1	CACNB2	LYPLA1
ATG3	CACNB4	GJC1
SPATA6	CACNG5	HCN1
RAB11FIP2	CACNG6	FAM155A
DOCK7	CACUL1	MIA2
BRAF	CAD	AZIN1
MCTS1	CADM1	MEX3B
TRAPPC13	CADM2	SMIM10L1
PCSK2	CADPS2	PTPRC
PCLO	CAGE1	FABP4
SCAP	CALCOCO1	UBTD2
SLC7A4	CALCRL	HDAC4
PALM2	CALD1	FAT3
ALDH1L2	CALHM5	DDX43
AKIRIN1	CALR3	NR2F1
MRPL57	CAMK1D	BCL2L2
POU2F1	CAMK2A	SLAIN2
AASS	CAMK2B	NETO1
CALCRL	CAMK2N1	NUAK1
CNEP1R1	CAMK4	PPP2R5E
RAB22A	CAMKV	ENTPD7
DNAH5	CAMP	RFT1
PCSK5	CAMSAP1	RCOR3
PPAT	CAMSAP2	PAM
NR3C1	CAMTA1	ZEB1
GLCE	CAPN10	RHOBTB1
NEUROG2	CAPN15	UBR5
RC3H1	CAPN5	LINGO1
PTPN11	CAPN7	KCNT2
MCM5	CAR12	VPS4B
CCDC179	CAR13	EVI5
TTC9	CAR3	HCN4
GPATCH8	CAR5B	SDE2
CDYL2	CAR8	ACYP2
CLEC19A	CARD11	KCTD4
SLC33A1	CARNS1	MARCKS
KIAA0355	CASC5	SLC2A13
EEF1AKMT2	CASD1	OGN
TCEANC2	CASK	NRAP
TET1	CASP16	DCBLD2
NDUFA5	CASP8	MBL2
DYNLT3	CASP9	RFX3
LRP1	CASR	TOR1AIP2
ZC3H12B	CAST	FGFR2
ZFC3H1	CASZ1	TLL1
USP45	CAT	RANBP3L
TNIK	CATSPER3	CAST
RHOBTB3	CATSPERG1	PRKCH
DISC1	CAV2	PDZD2
PLA2G12A	CAVIN2	BCAT1
ANKIB1	CBARP	AP1AR
FZD3	CBFA2T3	RGS18
KIF13A	CBFB	ADAM22
NOX1	CBLB	AKNA
HNRNPU	CBLC	ZFYVE16
CRIPT	CBLN2	SEC22A
DTWD2	CBR4	GLO1
LOC100144595	CBS	ARF6
SELENOI	CBX5	CLASP1
IL1F10	CCAR2	PTPRD
TMEM64	CCBE1	RBBP4
NFIB	CCDC105	KCNH2
CR1	CCDC115	CPNE3
LPIN2	CCDC117	MYT1
CCDC88A	CCDC122	DVL3
ELOVL2	CCDC127	COL4A1
ZBTB7B	CCDC130	ST8SIA1
TIMM29	CCDC134	DSC2
ZNF280D	CCDC136	RALGPS2
FLT1	CCDC14	PIH1D2
EPB41L4B	CCDC141	RAPGEF6
PPIL6	CCDC15	TCAIM
FGF1	CCDC158	MICU3
SLC25A12	CCDC162	UPP2
RAPGEF3	CCDC166	A1CF
FMN2	CCDC170	RIMS1
REEP3	CCDC171	THSD7A
SLCO6A1	CCDC177	DPP8
ST6GALNAC5	CCDC186	MAP9
TMEM19	CCDC187	USP15
ODF2L	CCDC194	XPA
SPCS3	CCDC198	PKIA
RGPD4	CCDC25	CPEB2
HBP1	CCDC30	BMPR1B
UTY	CCDC34	ILDR2
MED4	CCDC39	GPR155
PHF14	CCDC43	FLT4
MIGA1	CCDC47	LIN54
SLC4A10	CCDC50	FOXN3
SNX2	CCDC53	JMY
ARPC3	CCDC59	CACNA1E
PRTG	CCDC62	HIF1A
TMX1	CCDC66	POLR2F
SGIP1	CCDC77	MED13L
RAB33B	CCDC85A	OSBPL8
UMPS	CCDC88A	HECA
SLC24A2	CCDC90B	TTC33
LYPLAL1	CCDC93	AEBP2
IPMK	CCIN	ZBTB2
ADAMTS4	CCKAR	PLXNA4
PITPNC1	CCL12	KIF5B
DCLK1	CCL17	DCUN1D5
ZNF326	CCL2	NRXN1
UBE2V2	CCL22	NAF1
TEAD1	CCL25	CD44
RDH11	CCL28	CPLX3
PSD3	CCL9	HDAC9
OTULIN	CCNC	EPHA7
PDE9A	CCND2	NAB1
LZTFL1	CCNF	GABRA6
PANX1	CCNH	PTER
CYP4F2	CCNK	PNPLA8
AFF4	CCNL1	SKAP2
RGPD8	CCNT1	ANAPC16
TMEM170B	CCNT2	LRRC19
METTL25	CCNYL1	PLK2
PSAT1	CCR1	TOM1
UGT8	CCR1L1	GOLPH3
ANKRD20A3	CCR2	BCL11A
SMC2	CCR4	CAV2
RGPD6	CCR5	PCDHA1
TACO1	CCR6	PCDHA10
ENPP5	CCR7	PCDHA3
OTUD6B	CCR8	PCDHA2
SLC35G1	CCS	BACH2
SH3TC2	CCSER2	WDR44
NCOR1	CCT6B	RNF138
DTX3L	CD163	NDFIP1
STAM2	CD163L1	PURB
RGPD5	CD1D1	BLCAP
MITF	CD1D2	SCRT1
FAM221A	CD200	PPP1CB
TNFAIP3	CD200R3	ZIC4
SOCS4	CD209C	CTCF
LSAMP	CD209G	ACSL6
PDGFD	CD22	YES1
GK	CD226	DIRC2
TBC1D20	CD244	UBE2G1
CLHC1	CD247	PRDM8
PALLD	CD27	EIF1AX
RAB3GAP2	CD274	RAP1B
ATP6V1A	CD276	ABHD6
RAD51B	CD2AP	SF1
REV3L	CD2BP2	SLC16A9
FBXO33	CD300A	RBBP6
CSNK1D	CD300E	BAI3
ERBIN	CD300LD	ING3
TMEM26	CD300LF	PRKCE
ITGB8	CD302	SPAG9
TNFRSF19	CD320	NPAS2
FHL5	CD33	LDB2
NLGN4X	CD34	NCOA3
ATXN1L	CD36	CNOT7
HSFX3	CD3D	ZFHX4
ATG16L1	CD44	ZDHHC17
XRN1	CD46	MAT2A
TENT4B	CD47	HS3ST3B1
RAB3IP	CD55	AXIN1
TLL2	CD55B	MYLIP
STAU2	CD59A	CDC42
CTCFL	CD59B	EYA1
GCG	CD5L	MAK
UAP1	CD80	PLXNA2
TBC1D19	CD8A	FGD4
FBXO36	CD9	PCDH9
RNASEL	CD93	SCN3A
TMEM70	CDADC1	ABCC12
COLEC10	CDAN1	YAP1
DGKH	CDC14B	KLF12
SLC25A24	CDC20B	CREBBP
IL15	CDC23	F13A1
VGLL3	CDC25B	ACTR1B
ZNF260	CDC27	STRN3
SPATA18	CDC34	STK24
GRIA4	CDC37L1	COL1A1
MBTD1	CDC40	NR5A2
ARL15	CDC42	SURF4
RAB27B	CDC42EP1	EZH2
GNB4	CDC42EP3	ROCK2
HBEGF	CDC7	CYP26A1
DNAH14	CDC73	BET1
MPP7	CDCA5	SLC25A27
C11ORF45	CDCA7	SP3
EPHB1	CDCA7L	PSMC6
SYAP1	CDH10	WDR47
LACTB	CDH12	ILF3
ALCAM	CDH18	INSIG1
TMEM47	CDH19	MDM1
TMEM30A	CDH2	KCNJ3
RGS10	CDH20	USP3
SAA2	CDH23	RNF152
NRXN3	CDH26	DMRT2
ZBTB6	CDH6	ABCB11
NSUN7	CDH7	CLPX
MMGT1	CDH8	TAP2
ZBTB8B	CDH9	MAFB
C15ORF41	CDHR1	MTCH2
ANKRD33B	CDHR3	CUL2
RBM46	CDK12	TOX
TMEM100	CDK13	ATRN
RPS6KA6	CDK17	GPR116
ZMYM6	CDK19	PFN2
UBE2H	CDK2	NR2E1
ARHGAP32	CDK5RAP1	M6PR
IL17F	CDK5RAP2	DACH1
UTS2B	CDK5RAP3	ATP2B1
MAN2A1	CDK6	DKK2
BZW1	CDK7	XPR1
DDR1	CDK8	FBXO3
SLMAP	CDKAL1	STAG2
ADHFE1	CDKL2	ELF1
PRRX1	CDKL3	SRRM1
HMBOX1	CDKN1A	POU4F1
MRS2	CDKN2A	KCND2
CDC5L	CDKN2AIP	PEX5
PSMB2	CDKN2AIPNL	SDC2
UFSP1	CDKN3	EFHD2
PRKD1	CDO1	GNA13
MOB1B	CDPF1	AKAP13
PIP4K2C	CDX4	TRAF7
RASAL2	CDYL2	S1PR2
MST1L	CEACAM1	PCNXL4
ERO1A	CEACAM12	ANKRD44
TMEM135	CEACAM16	MXD1
ACADL	CEACAM19	TLN2
SOCS6	CEACAM2	RER1
DMXL1	CEBPB	LGALSL
FLRT2	CEBPD	APMAP
SAE1	CEBPG	SMEK1
MBP	CECR2	ORC4
PRKX	CELA1	NBEAL1
MAP3K20	CELF2	CCDC53
DNAJB9	CELF5	KLRC3
RMDN1	CELSR1	HTR1F
ZNF41	CELSR2	GNGT1
SRGAP2C	CELSR3	DST
FAM216B	CENPA	ITGAV
MAPKAPK5	CENPF	SCAF11
TMPRSS3	CENPI	COMMD6
C9ORF3	CENPK	ANGPT1
ZSCAN9	CENPL	TMPRSS12
CCDC148	CENPO	RGS17
LCORL	CENPU	MAMDC2
MAPK13	CEP104	TMEM243
FZD2	CEP131	DNAJC1
CFL2	CEP135	PEX3
FRZB	CEP162	PUS7
NAA50	CEP170	TNFSF18
STS	CEP170B	PRDM6
GOLGA7B	CEP19	GSTA3
MMAA	CEP290	ZFP14
PGM2L1	CEP295	BDNF
CSRNP3	CEP350	HN1L
CRNKL1	CEP44	RGS20
ELAVL2	CEP55	ZPLD1
CTR9	CEP57	SHH
MGP	CEP70	RGS1
ABRAXAS2	CEP72	CDKN2AIPNL
PIK3CA	CEP76	AKR1B10
CYTIP	CEP85L	ALG13
TTC3	CEP89	LRRN2
FARP1	CEP97	KYNU
DCAF8L1	CEPT1	SLC5A11
VAMP4	CERK	LACTB2
MFSD11	CERS4	MLF1
ARPC5L	CERS6	GSDMC
CCDC36	CES1B	TMPRSS13
INO80D	CES1F	CDK6
OGFRL1	CES1G	EIF3E
GIMAP8	CES2A	TLX3
AMER2	CES3A	WDR35
C18ORF25	CETN2	GRB14
TMEM71	CETN4	SLC5A7
PELI2	CFAP221	TDO2
RILPL1	CFAP44	CSF2
BRD1	CFAP46	JKAMP
DPPA4	CFAP54	TMEM218
TMEM63B	CFAP65	BBS12
FSD1L	CFAP97	HOXD8
TMEM9B	CFH	CAMK2N1
DOCK5	CFHR1	MRPL43
APLF	CFHR2	ISPD
MED17	CFL2	SEMA3D
BTLA	CFLAR	RGS2
BTAF1	CFTR	SETD8
SH3RF1	CGGBP1	TTLL7
EPSTI1	CGREF1	IGBP1
LOX	CHAF1B	CYP4B1
FAM227A	CHAMP1	KHDRBS2
DHX33	CHAT	PCDHB17
FNDC3A	CHCHD3	CDH8
SRRM4	CHCHD5	MOCS2
NCAPG	CHCHD7	SAMD11
C12ORF71	CHD1	TXNDC16
SNCA	CHD1L	SMIM15
STON2	CHD3	CDKL3
DCLK2	CHD8	TRMT13
FABP7	CHD9	GSTA1
PDGFRA	CHDH	ATAD1
PNN	CHFR	RBM8A
YPEL2	CHIC1	NCAPG2
C8ORF34	CHIC2	CHRM2
DSEL	CHIL3	MTAP
ERAP1	CHIL4	RNF130
IVD	CHL1	CHST2
C1RL	CHM	SLC27A6
KIAA1109	CHML	ANAPC10
MS4A1	CHMP2A	SPATA4
HNRNPD	CHMP3	PARP4
ZNF627	CHMP4C	CD47
HBS1L	CHN2	USP19
PHAX	CHODL	ABCB5
SLC25A21	CHORDC1	ODAM
C8ORF37	CHP2	SRP19
METTL2A	CHRDL1	ORC3
NADK2	CHRM2	VWC2L
CEP41	CHRM5	NIT1
RXRG	CHRNA2	GKN2
ANKRD42	CHRNA5	CEACAM1
SECISBP2L	CHRNB4	GMFB
CNTN4	CHST2	GRTP1
POF1B	CHST3	TBCE
CLDN11	CHST4	TRAM1L1
MARK1	CHST8	ATR
SAMD8	CHST9	AP1S3
ATF6	CHSY1	ITGA8
FAM76B	CHTOP	MAF
ADAT2	CHUK	CLVS1
GRAMD2B	CHURC1	CRYZ
PTCHD4	CIAPIN1	ADO
C12ORF40	CIP2A	CHP2
ACSM5	CIPC	ABCG5
ZNF264	CIR1	SIX4
TBC1D9B	CISD1	NCOA1
DIO3	CISH	TTC32
TMEM251	CIT	RPAIN
AGPAT5	CITED2	CAMTA1
CYP39A1	CKAP5	COQ9
TBX18	CKM	CFLAR
CNOT6	CLASP1	FUBP1
EYS	CLASP2	ST8SIA6
BCL11B	CLCA2	LIX1
FAM84B	CLCA5	GPRIN3
TFPI2	CLCA3A1	MKLN1
AAK1	CLCA4A	RBM11
OPRK1	CLCA4B	MAGEA3
ANGPTL7	CLCN1	CMTM6
CLCN3	CLCN3	DUSP4
ZC3H6	CLCN4	RGS14
TEX12	CLCN7	IL17A
TCF12	CLCNKB	KCNJ6
HPCA	CLDN1	NKIRAS1
SLC6A4	CLDN11	HSD17B7
NEUROD6	CLDN12	CLGN
TMPO	CLDN16	ELOVL7
RRP15	CLDN18	PARPBP
SFT2D1	CLDN22	FOXN2
EMB	CLDN25	HSD17B6
SPICE1	CLDN5	CMPK1
ERCC6	CLDN7	SH3BGRL
TBL1XR1	CLDN8	GPR15
DTD2	CLEC12B	GCSAM
GRHL2	CLEC14A	KRTAP1-3
SLFN13	CLEC16A	FRK
ABCC9	CLEC1A	DUSP1
ZNF81	CLEC2E	KLF7
SBSPON	CLEC2G	TCEA1
EXPH5	CLEC2I	LYRM2
39326	CLEC3A	OIP5
BHLHE41	CLEC4A4	FAM71B
C9ORF153	CLEC4D	RDH14
PTPN21	CLEC5A	SLC25A46
MMP20	CLEC9A	CHFR
ZADH2	CLGN	THEG
DYNC1I2	CLIC5	GSTA2
SLC17A8	CLIP1	SAMD13
PIH1D3	CLIP4	PCDHGC5
TRIM61	CLMP	HMOX1
HMGB1	CLN5	PCDHGA12
SMC1A	CLN8	SAT1
JRKL	CLOCK	PDE3A
LOC102724951	CLP1	GPR137B
CEPT1	CLPB	TDG
TMEM168	CLPTM1	HIST1H2BN
ZDHHC21	CLPTM1L	ARL6
MAGEF1	CLPX	NHEJ1
HIPK3	CLSPN	CLCA2
GCC1	CLSTN2	FAM174A
CPNE9	CLTA	MTPN
DLG5	CLUH	ST6GALNAC3
AMMECR1L	CLVS1	PCDHGA11
CDC37L1	CMAH	BACH1
MELK	CMIP	PYGO1
CNTNAP2	CMKLR1	CDH7
TSPO2	CML5	CISH
CRKL	CMPK1	PSMA8
LOC102723360	CMPK2	ICT1
LOC102724219	CMTM4	OXNAD1
PGBD1	CMTM6	TMEM236
ATN1	CMTR1	SAP30
ZBTB38	CNDP1	ALKBH5
ENO4	CNGA3	ANP32E
FBN1	CNGB3	UGT1A8
PPIL1	CNIH3	UGT1A9
CLDN22	CNIH4	UGT1A5
LOC102724843	CNKSR2	SOX5
PRUNE2	CNNM1	CCNYL1
FNTB	CNNM3	TBX15
BRD3	CNOT10	CAB39L
TPD52L3	CNOT2	UGT1A10
TMEM245	CNOT4	UGT1A1
GLUD1	CNOT6	TBX3
CA13	CNOT7	TAF3
VXN	CNPPD1	DHRS7
TNC	CNPY1	TTC8
GOLGA6D	CNR1	ESCO1
CPNE8	CNRIP1	LRRC8B
SNX4	CNTF	HMGA2
C7ORF57	CNTLN	CCND2
TPD52L1	CNTN3	FGF9
MARF1	CNTN4	ITGA1
HMGCR	CNTNAP1	ABHD16A
CHD9	CNTNAP2	IYD
IRX3	CNTNAP3	PPM1K
37500	CNTNAP5A	CLEC9A
SEC14L1	CNTNAP5B	VSTM2A
CDH19	CNTNAP5C	SSH2
IGF2BP2	COA4	JMJD1C
TM4SF18	COA5	ATG7
GLRB	COA6	ARHGAP18
GTF2A1	COA7	MCMBP
KLHL41	COBLL1	PCK2
FAT4	COG7	CCR4
ETS2	COG8	ONECUT2
ZNF607	COL10A1	LDLRAP1
TRAF3	COL11A1	LAMA2
TNKS2	COL12A1	MYOZ2
HECW2	COL13A1	IGF1
F5	COL18A1	FYB
TMEM189	COL19A1	DGKB
BTBD1	COL1A1	FIGNL1
LRRK2	COL22A1	SESN3
CXADR	COL23A1	ALDH1A1
PLSCR4	COL25A1	SLMO2
TFPI	COL28A1	NPFFR1
NCALD	COL3A1	TBX22
SGCB	COL4A1	GAN
PPFIA1	COL4A3	ATF7IP
ANKRD29	COL4A5	COQ10B
MLANA	COL5A2	NSRP1
LYPLA1	COL5A3	SRD5A1
GJC1	COL6A1	ANGPTL3
HCN1	COL6A4	ZBTB21
FAM155A	COLEC12	P2RY1
MIA2	COMMD2	NAAA
AZIN1	COMMD6	HIST1H2BK
MEX3B	COP1	SORD
C18ORF32	COPB2	HEBP1
FSHR	COPG1	UBE2E2
SMIM10L1	COPG2	AKAP8
ZNF74	COPS5	SPIN4
PTPRC	COQ10A	RHBDF2
FABP4	COQ10B	FAM76A
UBTD2	COQ4	TRIQK
HDAC4	COQ5	ARID4A
KSR1	COQ9	DCTN6
FAT3	CORIN	OLIG2
VPREB3	CORO1A	HSPBAP1
DDX43	CORO2A	SLC16A14
NR2F1	COX11	MYF5
RPS6KC1	COX14	XPO7
BCL2L2	COX15	RGS7BP
SLAIN2	COX16	KLHL9
DTL	COX20	NPEPPS
RALGAPA1	COX6C	NUBPL
NETO1	COX7A2L	PAK1IP1
NUAK1	COX7C	VSTM2B
PPP2R5E	COX8A	KCTD16
RPL17-C18ORF32	CP	GNG2
ENTPD7	CPA4	SCN7A
RFT1	CPB1	PPP1R2
RCOR3	CPD	GBP7
PAM	CPEB2	USP51
KCNJ16	CPEB3	SASS6
BEND3	CPED1	UGCG
ZEB1	CPLANE1	WBP5
RHOBTB1	CPLX2	INPP4A
MCU	CPLX3	NFS1
ZNF697	CPN2	SKIDA1
UBR5	CPNE3	SUCLG2
LINGO1	CPNE4	BRD8
KCNT2	CPNE9	HGF
ZNF212	CPOX	TNFSF15
VPS4B	CPPED1	MEMO1
PIP4K2A	CPS1	KLF9
EVI5	CPSF1	LAYN
HCN4	CPSF2	THNSL1
SDE2	CPSF6	SLC6A2
ACYP2	CPSF7	PKIB
CTSS	CPT1A	FAM83B
KCTD4	CPT1B	FOXA1
CFHR3	CPVL	POLR2D
MARCKS	CR2	GOLGB1
TNFRSF11A	CRACR2B	PA2G4
SLC2A13	CRB1	GATA2
OGN	CRCT1	SLC39A8
INHBE	CREB1	GABRG1
C14ORF39	CREB5	FAM184B
NRAP	CREBBP	KIF7
DCBLD2	CREBRF	TASP1
NUP88	CREBZF	TMEM200C
FAM151B	CREG1	FAM185A
MBL2	CRELD2	NMNAT3
RFX3	CREM	IL18R1
SPRY3	CRHBP	BMP6
TMEFF2	CRHR1	LAMP3
SCAI	CRIP2	ARHGEF28
TOR1AIP2	CRIPT	INIP
ARHGAP9	CRISP1	HERC6
FGFR2	CRK	WNT16
TLL1	CRKL	ELOVL6
CDKN2D	CRNKL1	MAP4K5
RANBP3L	CRP	FOXB1
CAST	CRTAC1	ATG4A
ROCK1	CRTAM	INPP1
PRKCH	CRXOS	B2M
CDC14A	CRY1	GAPT
PDZD2	CRY2	RIF1
BCAT1	CRYBG3	IFT88
ZSCAN30	CRYZ	ADAMDEC1
MAPK1IP1L	CRYZL1	ASAH2
MTFR1	CRYZL2	SCN8A
AP1AR	CS	OLFML1
OR51E2	CSDE1	SPCS2
RGS18	CSF1	NUP153
ADAM22	CSF2	FAM47E
AKNA	CSF2RA	ERO1L
PTGFR	CSGALNACT1	ARHGEF38
CCDC82	CSGALNACT2	PREP
ZFYVE16	CSMD3	EBAG9
SEC22A	CSNK1A1	MOB4
GLO1	CSNK1D	ZDHHC13
STXBP4	CSNK1G1	CD226
ARF6	CSNK1G3	HOXA7
ANAPC7	CSNK2A1	PITPNB
ZNF793	CSNKA2IP	FBXO48
CLASP1	CSPP1	GUCY1A3
PTPRD	CSRNP2	RIMKLB
RBBP4	CSRNP3	VWDE
SRCAP	CSRP2	TMEM86A
KCNH2	CST8	NFE2L2
REL	CST9	PPP3CA
CPNE3	CSTA1	YIPF4
MYT1	CSTF2	LRRC58
DVL3	CSTF2T	VIL1
COL4A1	CTBP2	SPATA5
ST8SIA1	CTCF	PXDC1
RNMT	CTDSP1	TMEM200B
CA5B	CTDSPL2	SERPINA10
DSC2	CTH	PBX1
RALGPS2	CTNNA3	LPAR1
PIH1D2	CTNNAL1	SMIM14
RAPGEF6	CTNNBL1	LRIG3
CCKBR	CTNND1	KDM6A
DDX31	CTNS	GNB5
TCAIM	CTR9	CCDC50
MICU3	CTSA	CDC7
ST6GALNAC1	CTSB	TMTC3
SERF1B	CTSC	NANP
UPP2	CTSF	TMEM183A
LHFPL3	CTSJ	UBXN2A
NAALAD2	CTSL	SOS2
OLFM3	CTSO	NR2F6
ZNF254	CTTNBP2	ERRFI1
TCFL5	CTTNBP2NL	TRIM6
A1CF	CTU1	HOXD4
RIMS1	CUL1	SYNJ2BP
THSD7A	CUL2	SLC17A5
ZNF546	CUL3	TRAF3IP2
DPP8	CUL5	SLC6A1
MAP9	CUL7	PIGG
C5ORF30	CUL9	TTPA
USP15	CUX1	BCO2
XPA	CUX2	DSG3
PKIA	CUZD1	TLR5
EIF2A	CWF19L1	NUP160
JAKMIP3	CX3CL1	RRAGD
FAF1	CXADR	CYP1B1
QKI	CXCL10	GPR63
CPEB2	CXCL12	TMEM67
PLOD2	CXCL16	CLEC3A
H3F3A	CXCL2	FZD6
BMPR1B	CXXC4	SNRK
ILDR2	CYB561	TTC39B
GPR155	CYB561D1	GNAI2
COPA	CYB5R2	PLA2R1
FLT4	CYBA	IMPA1
LIN54	CYC1	GNPDA2
FOXN3	CYCS	MIB1
FOLH1B	CYFIP1	CLIP1
ZSCAN32	CYFIP2	DIMT1
ADCY7	CYHR1	FBRSL1
DDHD1	CYLD	SLC35A5
JMY	CYP1B1	LAS1L
CACNA1E	CYP24A1	KCNK1
CFAP299	CYP26A1	VMA21
HIF1A	CYP26B1	ACVR1C
CLCC1	CYP2A12	RNF141
POLR2F	CYP2A22	TFE3
GPA33	CYP2A4	TPST1
MED13L	CYP2A5	GLRX2
DOK6	CYP2B10	LRRC42
OSBPL8	CYP2B9	EEF2
HECA	CYP2C29	ZBTB26
TTC33	CYP2C37	SPA17
AEBP2	CYP2C38	UVRAG
ZBTB2	CYP2C39	GLDN
PLXNA4	CYP2C40	PARP8
DDX21	CYP2C50	NLRP10
M1AP	CYP2C54	HIBCH
SPAG16	CYP2C67	TMF1
KIF5B	CYP2D9	ALPI
DCUN1D5	CYP2J5	TGFA
NRXN1	CYP2J6	ARMCX3
NAF1	CYP2J9	ADAMTS5
CD44	CYP2R1	NPAS3
SERF1A	CYP3A59	MMP13
CPLX3	CYP4A12A	RNF20
HDAC9	CYP4B1	GPM6B
LRP1B	CYP4F14	COA5
EPHA7	CYP4F39	FAM84A
ME2	CYP7A1	MPP6
CLIC2	CYP7B1	PURG
NAB1	CYREN	TMPRSS11B
TOB2	CYSLTR1	VTI1B
GABRA6	CYSLTR2	CAT
PTER	CYTIP	ICOS
PNPLA8	D10BWG1379E	SPATS2L
SKAP2	D11WSU47E	CNPY1
C8ORF88	D130040H23RIK	TMOD2
ANAPC16	D1ERTD622E	ZBTB37
TMPRSS11D	D1PAS1	BCL2
LRRC19	D3ERTD254E	TENC1
PLEKHF1	D3ERTD751E	KIRREL
SLC17A9	D430041D05RIK	GLCCI1
CRCP	D5ERTD579E	DSP
PTH2R	D6WSU163E	RAG2
BCO1	D7ERTD443E	EMCN
CARF	D8ERTD738E	BIRC6
PLK2	DAAM1	CNTF
TOM1	DAB1	PDK3
GOLPH3	DAB2	PTPN1
HOXA9	DAB2IP	PAK3
KIAA0934	DACH1	GRHPR
PHF15	DACH2	PTPN23
BCL11A	DACT1	KLHL24
BRP44L	DAGLB	N4BP2
CAV2	DAPK2	CPSF7
PCDHA1	DAPP1	EPHA6
PCDHA12	DARS	MYO1B
PCDHA10	DBF4	PAQR3
PCDHA6	DBNDD2	ENPP4
PCDHAC1	DBNL	DCX
PCDHA3	DBR1	CRHR1
PCDHA2	DBT	ESRP1
PCDHA9	DCAF10	NMT1
PCDHA13	DCAF12L1	ZFHX3
PCDHA8	DCAF12L2	HLF
PCDHAC2	DCAF15	ASXL2
PCDHA5	DCAF17	PHYHIPL
PCDHA11	DCAF5	PERP
PCDHA4	DCAKD	NCAM2
PCDHA7	DCBLD2	USP2
CLEC1	DCC	EIF4E3
BACH2	DCDC2A	TBL1X
WDR44	DCDC2B	TFRC
FLJ45187	DCHS2	ZMPSTE24
RNF138	DCK	CDH9
NDFIP1	DCLK1	AK3
MLSTD2	DCLK2	ADAMTS20
KIAA1033	DCLK3	RAB18
PURB	DCLRE1B	ATAD2
ABCG4	DCLRE1C	HS3ST3A1
BLCAP	DCN	PLA2G4A
SCRT1	DCP2	DDX60
SSB4	DCTN2	SLC1A1
SPG4	DCTN6	HSD17B11
PPP1CB	DCUN1D1	PPP1R15B
FLJ20859	DCUN1D3	TTC39C
ZIC4	DCUN1D5	HIPK2
CTCF	DCX	MAP3K7CL
GLCNAC	DDB1	BRS3
CCPG1	DDI1	CHD8
PLEKHE1	DDI2	P2RY10
FLJ10154	DDO	C1GALT1
EIF3S1	DDR1	FPR1
KIAA1434	DDR2	SNTG1
ACSL6	DDX10	TRAT1
YES1	DDX11	CRTAM
SCAP2	DDX24	PDE4D
AFURS1	DDX25	RND3
GNB1	DDX26B	EIF3H
MGC35558	DDX28	GPR1
ZNF583	DDX3X	PAK2
DIRC2	DDX3Y	GALNTL6
FUSIP1	DDX43	NEUROD4
UBE2G1	DDX46	IL23R
E2F6	DDX51	MLLT10
PCANAP6	DDX59	FKBP14
SLC38A2	DDX60	LRRC8C
CDC10	DECR2	PGM3
PRDM8	DEDD	NPAT
APRIN	DEF8	RAB8B
PCAF	DEFB4	ERG
CHD7	DEGS1	PANK1
ARK5	DENND1B	APOLD1
C15ORF27	DENND1C	RAP2C
EIF1AX	DENND2A	TNRC6A
RAP1B	DENND2C	PARG
DKFZP566B183	DENND4A	SREK1IP1
ABHD6	DENND4B	HOXC4
SF1	DENND4C	NRAS
SLC16A9	DENND5B	EXOC8
KIAA1285	DENND6A	OTUD4
ZNF537	DEPDC1A	GLRA3
RAB1A	DEPTOR	NIPAL2
RBBP6	DERL1	NHSL2
BAI3	DERL2	SLC6A5
ATOH7	DES	AGAP1
KIAA1468	DESI1	TARDBP
ARNT	DESI2	FRRS1
ZNF533	DET1	MTF2
ING3	DEUP1	ING2
PRKCE	DGKB	PTGER3
SPAG9	DGKG	KLHL31
NPAS2	DGKH	BACE2
CHES1	DGKI	XPO4
ERBB2IP	DHDH	TBCK
LDB2	DHFR	AGO3
NCOA3	DHRS13	PIKFYVE
PLAC2	DHRS7	MAVS
DKFZP761B1514	DHRS7C	ARL4C
CNOT7	DHRS9	SPEF2
FLJ22104	DHTKD1	NUDT16L1
CARD6	DHX29	MEI4
ZFHX4	DHX30	TYRP1
ZDHHC17	DHX34	CDC42EP3
MAT2A	DHX36	CDO1
NOMO3	DHX9	SLC47A2
HS3ST3B1	DIAP2	PURA
AXIN1	DIAPH2	U2SURP
MYLIP	DICER1	SLC25A5
LNK	DIDO1	NDST4
CDC42	DIMT1	PTP4A1
EYA1	DIO2	TMEM196
MAK	DIO3	NSUN3
PLXNA2	DIP2A	PHLPP2
FGD4	DIP2C	CCDC170
PTX1	DIRAS1	TTBK2
PCDH9	DIRC2	PHKA1
SCN3A	DISP2	PPM1A
ACYP1	DKK1	PCDHB10
ELAV4	DKK2	C2CD5
CREB3L1	DKK3	ZEB2
ABCC12	DLAT	PPIL4
YAP1	DLC1	VKORC1L1
GPR85	DLEC1	ACSL4
FURIN	DLG5	ATF1
KLF12	DLGAP1	SLC25A37
CREBBP	DLGAP2	TIRAP
DKFZP564J0123	DLGAP3	LURAP1L
F13A1	DLK1	KCTD8
CACNA2D2	DLL1	PCDHB16
ACTR1B	DLL4	SBK1
STRN3	DMBX1	BLOC1S5
ZNF281	DMGDH	SCN4B
MARCH-III	DMP1	GULP1
STK24	DMRT2	UBLCP1
CBFA2T2	DMRTA1	KIF3A
FLJ46156	DMRTC1C1	HS2ST1
COL1A1	DMXL1	MBD1
NR5A2	DNA2	VEZF1
KIAA0828	DNAH1	HEPH
SP192	DNAH10	GSAP
SURF4	DNAH12	BEND6
SDCCAG33	DNAH14	FHDC1
EZH2	DNAH17	UGT2A3
MGC8974	DNAH5	MTMR10
ROCK2	DNAH6	LARP1B
BACE1	DNAH7C	ERLIN2
CTAGE5	DNAIC1	DAAM1
C11ORF23	DNAJA3	CLOCK
PPM1B	DNAJB1	CLEC14A
DAG1	DNAJB11	CD244
CUGBP2	DNAJB12	MRO
CYP26A1	DNAJB14	TBX20
HMG2L1	DNAJB2	KLHL4
IMMT	DNAJB4	DMGDH
BET1	DNAJB5	VPS35
SLC25A27	DNAJB9	NOTCH2
IFIT5	DNAJC1	RGMB
CABP7	DNAJC10	HOXD3
SP3	DNAJC14	PRKAA1
PSMC6	DNAJC15	REEP5
FLJ34969	DNAJC16	NUP133
WDR47	DNAJC21	RBBP9
TXNDC	DNAJC24	TSHR
DKFZP761C169	DNAJC5	AGO1
C8ORF4	DNAJC5G	HS3ST1
CDYL	DNAJC6	SCAMP1
LOC51234	DNAL1	CHM
ILF3	DNAL4	DCLK3
INSIG1	DNASE1	USP53
SPFH1	DNASE2B	HIVEP3
MDM1	DNER	SH2D4B
KCNJ3	DNHD1	TGFBR3
PRO0149	DNM3	ADAMTS3
USP3	DNMT1	CHL1
CBFA2T1	DNMT3A	HAPLN1
OSBP	DOCK11	PARP11
FLJ30046	DOCK2	SLC1A2
GGTL3	DOCK3	ANO3
RNP24	DOCK4	ITGA2
C9ORF25	DOCK5	NDST3
KIAA1409	DOCK6	LMOD3
RNF152	DOCK8	CACUL1
DMRT2	DOCK9	NEBL
MDR/TAP	DOK1	LANCL3
ABCB11	DOLK	CREB5
CLPX	DONSON	UBQLN2
TAP2	DOP1A	CCDC30
MAFB	DOT1L	RASSF8
MTCH2	DPEP2	ACTR2
RNF103	DPEP3	C9
CUL2	DPF2	HTR5A
TOX	DPF3	DYNC2H1
ATRN	DPH2	TMED2
GPR116	DPH3	SORBS2
PFN2	DPM1	SP1
NR2E1	DPP10	ARMC1
M6PR	DPP3	TAOK1
DACH1	DPP4	PLCXD3
ATP2B1	DPP6	TAF1D
VCIP135	DPP8	RABGAP1L
DKK2	DPP9	RALGAPB
FNDC3	DPT	MASTL
GPHN	DPY19L3	CPD
PTPRT	DPY19L4	PCMTD2
FUT8	DPY30	ART4
KIAA1128	DPYD	TMPRSS11F
FLJ42200	DPYS	KCNB2
THRAP1	DR1	OSBPL3
XPR1	DRAM1	PAG1
FBXO3	DRAM2	TWISTNB
CGI-109	DRD1A	GINS2
SMC4L1	DRD3	AFF2
ZNF265	DRD5	ATPAF1
MGC23401	DRP2	ACADSB
TMEM23	DSC2	ACTN2
NAV3	DSCAML1	ROBO2
MGC48972	DSE	FAM63B
STAG2	DSG1A	TRIM9
ELF1	DSG3	C2CD2
DYRK1A	DSP	PPAP2B
SRRM1	DSPP	TMEM106B
KIAA1853	DST	BICC1
KIAA0261	DTD1	TRIM23
SPFH2	DTD2	ACVR2A
POU4F1	DTHD1	PRKAA2
SFRS1	DTNA	FAR1
KCND2	DTNB	SERPINE1
C9ORF10	DTWD2	MCTP2
HERPUD1	DTX4	QPCT
EGFL7	DUOXA1	MANEA
BAK1	DUS1L	RGS21
PEX5	DUSP1	GPR110
SDC2	DUSP11	MPV17L
EFHD2	DUSP13	PRDM16
GNA13	DUSP16	SEPSECS
TRIM46	DUSP18	SLC25A40
GBP2	DUSP19	ERI1
AKAP13	DUSP22	SGCD
TRAF7	DUSP27	SLFN5
LRP6	DUSP28	MME
SAMD14	DUSP3	PRKACB
S1PR2	DUSP4	CLSTN2
PCNXL4	DVL3	PLCE1
KLF10	DXO	NLGN1
ANKRD44	DYDC2	JAZF1
AKT2	DYNC1I2	METAP1
MXD1	DYNC1LI2	TCTEX1D1
ADAMTS9	DYNC2H1	WWTR1
CD97	DYNLRB1	ING5
TLN2	DYRK1B	INPP4B
RER1	DYRK2	AP5M1
LGALSL	E130114P18RIK	DYNC1LI2
LRRC1	E130208F15RIK	AKAP5
SMURF2	E230025N22RIK	TBC1D4
KCNJ2	E2F3	CBFB
PDGFRB	E2F7	RMI1
PIK3R1	E330034G19RIK	STON1
PLAGL2	E4F1	GBP3
TADA2B	EAF1	TM4SF1
GPR39	EARS2	NFE2L3
ST5	EBAG9	KCNG3
APMAP	EBF1	PRDM1
OTOF	EBF2	IPP
PDE4A	EBP	FNIP2
SMEK1	ECEL1	BICD1
CISD3	ECI1	SLC16A4
ORC4	ECSIT	NFYA
CHI3L2	EDA2R	ZZZ3
NBEAL1	EDAR	IL11
RP11-67H2.1	EDARADD	LRCH3
FAM183B	EDDM3B	NKD1
CCDC53	EDEM2	TRPC4
AC025278.1	EDEM3	FREM2
KLRC3	EDIL3	SLC5A3
ACN9	EDNRA	LZIC
C7ORF55-LUC7L2	EEA1	CHODL
HTR1F	EEF1A1	SACM1L
METTL10	EEF1A2	GRAMD3
AC124890.1	EEF1AKNMT	TMTC2
C4ORF22	EEF1B2	GMCL1
REP15	EEF2	PNISR
ERCC1	EEPD1	CCDC15
RP11-463J10.2	EFCAB1	ABCB10
ASMT	EFCAB11	ANKRD12
C19ORF69	EFCAB2	LRRC57
C15ORF43	EFCAB7	TMEM150C
GNGT1	EFCC1	PDE5A
BX088651.1	EFEMP1	SOWAHC
MRPL13	EFHD2	HOMER1
ARL9	EFL1	APPL1
SKOR1	EFTUD1	LPGAT1
CCL27	EFNA2	ATP8A1
EFCAB5	EFNA4	TMX3
CXORF61	EFNB1	CTDSPL2
FAM27E3	EFS	SLC35E3
MAGEB5	EGF	TSC22D2
CFHR4	EGFEM1	PHTF2
RP11-724O16.1	EGFLAM	FGFBP3
LMBRD2	EGFR	ENPP6
FAM27E2	EGR1	ABCD2
FAM27E1	EGR3	TMEM154
DST	EHD1	NTRK3
TMEM68	EHMT2	CLEC16A
ATP5H	EID2	PELI3
RPL7A	EID2B	AKAP11
OSTN	EIF1A	NAPB
ZNF207	EIF1AX	BRPF3
ITGAV	EIF2AK1	NRK
SCAF11	EIF2AK3	COL4A3
AC107021.1	EIF2B3	KPNB1
SQRDL	EIF2B5	ST6GAL2
C1ORF54	EIF2D	SPATA13
AL353698.1	EIF2S3X	RAB21
LYRM5	EIF2S3Y	ELMOD1
AL138847.1	EIF3D	EXOC6B
MKL1	EIF3E	TECRL
S100A8	EIF3H	ITGA9
FAM96A	EIF3I	STXBP5L
C1ORF146	EIF3J1	NEURL1B
C12ORF65	EIF3J2	GRM1
HOXC12	EIF4A2	CNGB3
AICDA	EIF4B	TUBB1
SNRPA1	EIF4E	BCL6B
C5ORF48	EIF4E1B	GRIN2B
ANKRD66	EIF4E3	MYCN
FAM81B	EIF4G2	TEX15
COMMD6	EIF4G3	KMO
ANGPT1	EIF5	FER
GHRL	EIF5A2	RORB
SLC9B1	EIF5B	OTOGL
GGACT	ELAC1	KCNC3
AC011755.1	ELAVL1	KIF1B
C8ORF12	ELAVL2	TSHZ2
AKR1B15	ELAVL3	ATXN7
ZNF684	ELAVL4	SPOCK1
TMPRSS12	ELF1	MTMR9
HBG2	ELF2	MXI1
NXNL2	ELFN2	BEND4
AC008964.1	ELK4	PM20D2
KIAA1456	ELMO1	CCDC117
ZNF567	ELMOD1	SLC7A2
CASP1	ELMOD2	CACNA2D1
ZNF622	ELOVL1	MDM2
RGS17	ELOVL5	SMAD5
C4ORF26	ELOVL6	RICTOR
FAM177B	ELOVL7	TSN
TMEM107	ELP1	NIN
SNTN	ELP3	HOOK1
KPNA5	ELP4	ITGA4
OAS1	EMB	ZC3H11A
AC073610.5	EMC1	GALNT5
SDPR	EMC2	ABCA1
KARS	EMC4	SLC30A1
AC016559.1	EMC8	SERINC5
MAMDC2	EMCN	ELOVL5
GSTA5	EMD	LHX9
IGJ	EME1	ZKSCAN2
ASCL3	EME2	ABL2
TMEM243	EML1	PRPF4B
MUC15	EML5	CYB561D1
ZNF431	EMSY	EAF1
DNAJC1	EMX1	FYCO1
CYP27C1	ENC1	SMAD9
SH2D1A	ENDOV	CEP76
PEX3	ENOX2	GPC6
PUS7	ENPP2	ARNTL2
DAOA	ENPP4	KDM5A
NT5DC4	ENPP6	GLMN
TNFSF18	ENPP7	OXR1
ZFY	ENTPD1	CLDN12
AC008132.1	ENTPD4	LLPH
REG1A	ENTPD5	DMP1
PRDM6	ENTPD7	CCDC59
PNMT	ENTR1	GOLIM4
TMSB15B	ENY2	TNPO3
GSTA3	EP300	ERCC4
ZFP14	EP400	EGFR
CELA2A	EPB4.1L5	RASL10B
GABPA	EPB41L4B	MAN1A2
OR5T1	EPDR1	GCNT3
BDNF	EPG5	CLIP4
ACBD6	EPGN	CASC5
C9ORF57	EPHA3	IRF2BP2
UGT2B28	EPHA5	AKR1D1
HN1L	EPHA6	POLH
CFC1	EPHA7	UBR1
CFC1B	EPHB2	DNAJB14
RGS20	EPHB4	EVX2
ZPLD1	EPHX1	SMC3
SHH	EPHX2	FGF14
RP11-863K10.7	EPM2AIP1	ERLEC1
EFCAB6	ERAP1	NCBP1
TIMM9	ERBB4	CCDC25
RGS1	ERBIN	WAPAL
CTD-2600O9.1	ERCC4	FAM107B
RP11-796G6.2	ERCC5	ABHD17B
CDKN2AIPNL	ERCC6	SCRN1
GYG2	ERCC6L	PDPR
PTPN20B	EREG	RDX
AKR1B10	ERG	AIG1
PTPN20A	ERGIC1	CPEB3
OR1C1	ERGIC2	SULT1B1
ALG13	ERI1	IL17RD
ERVV-1	ERICH2	PRKG1
RP11-386G21.1	ERICH5	RNFT2
SC5D	ERLEC1	CEP135
CEP128	ERLIN1	ZMAT3
CTAGE1	ERLIN2	SPRYD7
LRRN2	ERMARD	GNAQ
THAP6	ERMP1	RALGPS1
KYNU	ERN1	CEP97
ALPP	ERN2	FBXL4
C12ORF57	ERO1L	FGF5
ZNF814	ERP44	SLC22A15
HBG1	ERRFI1	INHBA
SLC5A11	ESCO1	GPR75
LACTB2	ESP24	FAM102B
MLF1	ESP3	STXBP5
HRG	ESRP1	KIFAP3
RPL26L1	ESRRB	CSNK1A1
GSDMC	ESRRG	SKA2
CARTPT	ESYT1	PAQR8
LSM5	ESYT2	TNPO1
CELA2B	ETAA1	F8
TMPRSS13	ETFRF1	PCSK1
ALDOB	ETNPPL	EEA1
CDK20	ETS2	TRAM1
CDK6	ETV1	ANKS1B
FGF16	ETV4	PAPOLB
EIF3E	EVA1A	ACTBL2
CPA3	EVA1B	DMRTA1
TLX3	EVA1C	TAF5L
WDR35	EVI2	XIAP
NPIPB4	EVI2A	MMACHC
GIMAP2	EVI2B	PCGF5
RP11-1212A22.4	EVI5	MAN1C1
SNX13	EVL	IGF2BP1
C19ORF52	EVPL	SPOPL
SLC15A5	EVX1	S100A16
ACY1	EVX2	ROR1
YIPF5	EXO1	CYP24A1
BCMO1	EXOC2	CCDC122
PROZ	EXOC5	FAM133B
ROPN1	EXOC6B	MEX3C
TCP10	EXOC8	PCM1
MT1H	EXOSC5	ATP11C
ZNF639	EXPH5	STRBP
GRB14	EXT1	PTBP2
C11ORF82	EXTL1	RBMS3
SLC5A7	EXTL2	DNAJC24
RP11-169F17.1	EYA1	SEMA3E
RP11-407N17.3	EYA2	FNDC3B
CD200R1	EYA4	MAML2
C1ORF27	EZH2	DCAF17
PLP2	F11R	FUT10
AC117395.1	F13A1	FRMD3
SUCNR1	F13B	KRR1
TCHHL1	F2R	TNRC6B
CRADD	F2RL2	MOB3B
IMPG1	F2RL3	MT-ND5
CARD16	F8	VLDLR
TDO2	F830016B08RIK	LIMS1
CSF2	F930015N05RIK	TMED7
ABHD14A-ACY1	FAAH	SSH1
NRBF2	FABP4	KCNQ3
CR769776.1	FADS2	LYRM7
JKAMP	FAF2	EMX1
TMEM218	FAHD1	KCNMB1
CLLU1	FAIM2	MYCBP
BBS12	FAM101B	SFXN1
AC006946.15	RFLNB	RSF1
C10ORF68	FAM102B	PFAS
UBE2N	FAM107B	ABCE1
LYZ	FAM110C	MBOAT2
MASP2	FAM114A1	PPM1L
HOXD8	FAM118B	TMOD3
ACADVL	FAM120A	TRIM5
CAMK2N1	FAM122A	RBM43
SLC45A1	FAM122B	MIEF2
MRPL43	FAM124B	CDK12
ISPD	FAM126A	ST7L
KRTAP19-3	FAM129C	WNT5A
SEMA3D	FAM133B	GCNT4
RGS2	FAM134B	DIP2A
SETD8	RETREG1	FAM135A
FASTKD5	FAM134C	TCF24
TTLL7	FAM135A	KLHL28
UFD1L	FAM135B	NUDCD2
IGBP1	FAM149A	SOBP
CYP4B1	FAM155A	CBR4
KHDRBS2	FAM160A2	VCAN
PCDHB17	FAM160B2	DOCK11
C8ORF47	FAM161B	SNRPC
CDH8	FAM163B	ATG10
AFM	FAM166B	SMAD4
MOCS2	FAM168A	SENP6
SAMD11	FAM169A	EPM2AIP1
FOLR2	FAM172A	STYX
DDX53	FAM174A	KCNC2
KRTAP20-3	FAM174B	KCNA1
TXNDC16	FAM179A	PDE10A
SMIM15	FAM184B	RCOR1
CDKL3	FAM185A	FBXO30
TRMT13	FAM189A1	WEE1
ICA1	FAM189A2	CRISP1
GDPD1	FAM192A	RAD1
GSTA1	FAM193A	YOD1
ATAD1	FAM199X	PTGER2
ATP6AP1L	FAM19A1	WDR7
RBM8A	FAM19A2	HSPA13
C12ORF75	FAM204A	SRSF2
NCAPG2	FAM21	SLC4A7
VCAM1	WASHC2	HEATR5B
CHRM2	FAM210A	BNC2
MAB21L1	FAM210B	SHPK
PCTP	FAM212B	DCLRE1C
DEFB125	FAM216A	GPR111
GJA3	FAM216B	SPHKAP
MTAP	FAM221A	SYNPR
RNF130	FAM234B	GALR1
LRRD1	FAM241A	TRIM2
CHST2	FAM26D	EDNRA
IFIT1	FAM3C	CCDC141
CLRN3	FAM47E	CNTNAP3
SLC27A6	FAM49A	FAM19A2
ANAPC10	FAM50A	RLIM
AP000708.1	FAM53C	SP4
SMKR1	FAM57B	COG8
SPATA4	FAM58B	LARGE
GOLGA8B	FAM63B	CSMD3
PARP4	FAM71B	MATN3
AC008267.1	FAM72A	DDI1
STARD6	FAM76A	DENND2C
PIN4	FAM78B	LMLN
TRIM38	FAM81A	TMEFF1
CD47	FAM83B	SETX
PHF5A	FAM83H	PNRC2
SERPINA7	FAM84A	ITSN2
SLC20A2	FAM84B	NRDE2
USP19	FAM92A	SHROOM4
CHEK1	FAM98A	WNT2B
MRPL42	FAN1	FNIP1
DNAJB7	FANCA	NOL4
RBAK-RBAKDN	FANCD2	TNFSF11
ABCB5	FANCD2OS	INHBB
ODAM	FANCF	LIN28A
C12ORF73	FANCI	SLC36A1
SRP19	FANCM	SHANK3
ZNF117	FAR1	SYT15
ORC3	FAR2	CCR5
AC138655.1	FARP1	GPR98
CCER1	FARP2	SEMA3C
TRAPPC3L	FASN	IRS2
AUH	FASTKD1	FAM189A1
VWC2L	FASTKD2	FAM81A
ITM2B	FAT1	RIMBP2
FAP	FAT2	FOXO3
NIT1	FAT3	LRAT
RP11-204N11.1	FAXC	MYCT1
PAPD5	FBLIM1	JMJD7
UGT2B10	FBN1	PRDM10
GKN2	FBRS	PEG3
TBC1D7	FBRSL1	SLX4IP
CEACAM1	FBXL17	CR2
OR2L13	FBXL19	PPP1R3E
GMFB	FBXL2	B3GNT5
DMRTC1	FBXL20	RCBTB1
GRTP1	FBXL4	OLFM1
CRYBB1	FBXO16	F11R
FANCL	FBXO21	TRMT2B
TBCE	FBXO22	CHRDL1
RP11-770J1.4	FBXO3	NHS
SGCE	FBXO30	DISP2
TRAM1L1	FBXO32	CDCA7L
ATR	FBXO33	SP7
ZNF765	FBXO34	TMEM131
C2ORF76	FBXO36	GOLGA2
AP1S3	FBXO40	DDX26B
TMEM5	FBXO42	ELAC1
ITGA8	FBXO43	LGR4
MAF	FBXO48	ASH1L
ANXA8L2	FBXO5	TRPM1
ANXA8	FBXO7	CALD1
ANXA8L1	FBXO8	ARID5B
CLVS1	FBXW2	KIF16B
CRYZ	FCER2A	SLC4A5
RP11-156E8.1	FCF1	LCLAT1
ADO	FCGR4	RASGEF1B
MMP10	FCHO2	SLC34A2
DHFRL1	FCHSD2	NIPAL1
CHP2	FCRL5	ABCA12
SERTAD4	FCRLS	BIRC2
ABCC10	FDFT1	SELE
TMEM257	FDX1	CASR
VIP	FDXACB1	LIN28B
TMEM55A	FECH	NOP14
RP6-24A23.6	FEM1B	LRRK1
DSC3	FEM1C	ZFR
DKFZP434E1119	FER	LPL
CHGB	FER1L5	PDE1C
GLIPR1L2	FERD3L	XCR1
AC024257.1	FERMT3	PCDH17
ARMC2	FETUB	HOXA11
ABCG5	FGB	PUS7L
SUPT7L	FGD4	SON
LUZP6	FGF1	ZYG11B
ELL3	FGF10	KCNJ1
SIX4	FGF13	PDF
SNX15	FGF14	CRY1
C10ORF40	FGF21	CREBRF
CFI	FGF22	SLC10A1
LRRC70	FGF3	NNT
BUB1B	FGF5	CFTR
DMRTC1B	FGF6	FCF1
NCOA1	FGF7	RAPGEF2
TTC32	FGF9	SLC30A8
SELT	FGFBP3	FBXO40
RPAIN	FGFR1OP	SASH1
SNAP25	FGFR2	EDAR
CAMTA1	FGFRL1	GRIN3A
COQ9	FGGY	SLITRK2
ANO2	FGL2	GBP4
C1GALT1C1	FHDC1	PARP14
[truncated: 4,919 more rows]
