# Supplementary material for: Rapid neutrophil mobilization by VCAM-1+ endothelial cell-derived extracellular vesicles
Source: Cardiovasc Res. 2022 Feb 4;119(1):236–51. doi: 10.1093/cvr/cvac012 (PMC10022859; doi:10.1093/cvr/cvac012)
Supplement: cvac012_Supplementary_Data [file cvac012_supplementary_data.zip › Supplementary Table 8 Akbar et al.xlsx]

## Sheet: Sheet1
Supplementary Table 8 Akbar et al
DE genes in mouse neutrophil clusters	DE targets	NDE targets	Proportion of	p value
vs	Both	Both	DE mouse /
DE genes in human neutrophils			DE human
Neutrophil_Blood_1	69	23925	0.313636	1.03e-44
Neutrophil_Blood_2	72	23863	0.252632	1.57e-39
Neutrophil_Blood_3	6	23965	0.051282	0.453
